# Supplementary material for: IL-32 is induced by activation of toll-like receptors in multiple myeloma cells
Source: Front Immunol. 2023 Feb 16;14:1107844. doi: 10.3389/fimmu.2023.1107844 (PMC9978100; doi:10.3389/fimmu.2023.1107844)
Supplement: Supplementary file 1 [file Table_1.xlsx]

## Sheet: Supplemental table 1
Supplemental Table 1: IL-32 expression (cpm) at diagnosis (baseline) and first relapse in paired RNA-sequenced samples from CoMMpass IA13. Fold change was calculated as the ratio relapse/baseline and patients was divided into two equally sized groups based on the fold change upregulation in IL-32 in relapse compared to baseline. FC≥ 2.25 (n=23) and FC<2.25 (n=24).
Sample ID	Expr.baseline (log2)	Expr.relapse (log2)	Fold change (log2)	Group
MMRF_2523_1_BM	-4.85230007638599	10.3522802932013	15.2045803695873	FC≥ 2.25
MMRF_1179_1_BM	-13.2876123795494	-2.21827002943206	11.0693423501173	FC≥ 2.25
MMRF_2572_1_BM	-4.91474253222144	5.52906100642638	10.4438035386478	FC≥ 2.25
MMRF_1269_1_BM	-5.08861884991005	3.76933327236957	8.85795212227962	FC≥ 2.25
MMRF_2126_1_BM	-0.172403850084398	7.21650733070312	7.38891118078752	FC≥ 2.25
MMRF_1700_1_BM	1.33292248552275	7.96826104138526	6.63533855586251	FC≥ 2.25
MMRF_2015_1_BM	-5.32395792996457	1.01106526505766	6.33502319502223	FC≥ 2.25
MMRF_2613_1_BM	-2.69055521685092	3.42716036612735	6.11771558297827	FC≥ 2.25
MMRF_1908_1_BM	-1.61644950595362	3.29718442127745	4.91363392723107	FC≥ 2.25
MMRF_1433_1_BM	-6.04628699138984	-1.5034065623747	4.54288042901514	FC≥ 2.25
MMRF_1079_1_BM	-4.23302813872576	-0.057005405146995	4.17602273357877	FC≥ 2.25
MMRF_1739_1_BM	-3.14859062411892	0.462750219471203	3.61134084359012	FC≥ 2.25
MMRF_2601_1_BM	-4.49847524492012	-1.1446160408326	3.35385920408752	FC≥ 2.25
MMRF_2039_1_BM	-1.9777574958217	1.110554118926	3.0883116147477	FC≥ 2.25
MMRF_1656_1_BM	-4.55669192686657	-1.48687867408414	3.06981325278243	FC≥ 2.25
MMRF_1659_1_BM	-3.69006072110799	-0.638854853421565	3.05120586768642	FC≥ 2.25
MMRF_1627_1_BM	-1.96466292514803	1.00726391967455	2.97192684482258	FC≥ 2.25
MMRF_2089_1_BM	0.963500877598079	3.83383817072719	2.87033729312911	FC≥ 2.25
MMRF_1030_1_BM	-4.03481356310095	-1.26459307326379	2.77022048983716	FC≥ 2.25
MMRF_2087_1_BM	-1.70979838069869	0.888274727223064	2.59807310792175	FC≥ 2.25
MMRF_1565_1_BM	-4.01453364455501	-1.54935288511504	2.46518075943997	FC≥ 2.25
MMRF_1992_1_BM	-2.91430130621004	-0.590046823749388	2.32425448246065	FC≥ 2.25
MMRF_2194_1_BM	-1.5237547626936	0.730421712827922	2.25417647552152	FC≥ 2.25
MMRF_1671_1_BM	-4.12951018513958	-1.90297107160025	2.22653911353933	FC<2.25
MMRF_2017_1_BM	0.259999151058827	2.44694801054019	2.18694885948136	FC<2.25
MMRF_2076_1_BM	-3.19157327618113	-1.03594653700498	2.15562673917615	FC<2.25
MMRF_1795_1_BM	-3.24689799599457	-1.68117107679211	1.56572691920246	FC<2.25
MMRF_1401_1_BM	-2.64167209979984	-1.26202637085548	1.37964572894436	FC<2.25
MMRF_1783_1_BM	-3.18188978376949	-1.88219059693495	1.29969918683454	FC<2.25
MMRF_1978_1_BM	-0.172461409357102	0.953859898944831	1.12632130830193	FC<2.25
MMRF_1639_1_BM	-3.00885164873482	-1.90057031953457	1.10828132920025	FC<2.25
MMRF_2562_1_BM	-2.06372289252156	-1.07706370049353	0.98665919202803	FC<2.25
MMRF_2373_1_BM	-0.95572049967763	-0.23885800510927	0.71686249456836	FC<2.25
MMRF_2059_1_BM	-0.943855085832088	-0.292475397280657	0.651379688551431	FC<2.25
MMRF_1285_1_BM	-4.05566619273368	-3.64314209307763	0.41252409965605	FC<2.25
MMRF_1462_1_BM	-4.46744778032011	-4.19951187013112	0.26793591018899	FC<2.25
MMRF_1790_1_BM	0.674895072174109	0.930081829795234	0.255186757621125	FC<2.25
MMRF_1587_1_BM	0.783229732171027	0.109844335448091	-0.673385396722936	FC<2.25
MMRF_1157_1_BM	-2.91158794989215	-3.79640964442783	-0.88482169453568	FC<2.25
MMRF_2401_1_BM	0.978108872804777	-0.16487576910439	-1.14298464190917	FC<2.25
MMRF_1293_1_BM	-3.13820692458851	-4.40232996351533	-1.26412303892682	FC<2.25
MMRF_1694_1_BM	-4.8901161427549	-6.30591610278865	-1.41579996003375	FC<2.25
MMRF_1201_1_BM	-1.92281946724908	-3.3609226257611	-1.43810315851202	FC<2.25
MMRF_1534_1_BM	0.192143889877299	-1.57479695491137	-1.76694084478867	FC<2.25
MMRF_1931_1_BM	2.19513697595265	-0.94400330245032	-3.13914027840297	FC<2.25
MMRF_2328_1_BM	2.50001271180749	-2.12126661732214	-4.62127932912963	FC<2.25
MMRF_2122_1_BM	-1.42658442358805	-6.15095853365103	-4.72437411006298	FC<2.25
